# Supplementary material for: Dysregulation of AKT3 along with a small panel of mRNAs stratifies high-grade serous ovarian cancer from both normal epithelia and benign tumor tissues
Source: Genes Cancer. 2017 Nov;8(11-12):784–98. doi: 10.18632/genesandcancer.164 (PMC5755724; doi:10.18632/genesandcancer.164)
Supplement: Supplementary file 2 [file ganc-08-784-s002.xlsx]

## Sheet: 216 From LCM
Dysregulation of AKT3 along with a small panel of mRNAs stratifies high-grade serous ovarian cancer from both normal epithelia and benign tumor tissues - Yeganeh et al
Supplementary Table: List of Differentially expressedGenes from comparision of normal epithelial tissues to malignant tissues from our study
Transcript ID	gene_assignment	Gene Symbol	RefSeq	p-value(Attribute)	p-value(Malignant vs. Normal Epithelia)	Ratio(Malignant vs. Normal Epithelia)	Fold-Change(Malignant vs. Normal Epithelia)	Fold-Change(Malignant vs. Normal Epithelia) (Description)
3768627	NM_007168 // ABCA8 // ATP-binding cassette, sub-family A (ABC1), member 8 // 17q24 // 1	ABCA8	NM_007168	0.000318761	0.000286185	0.352979	-2.83303	Malignant down vs Normal Epithelia
2347502	NM_002858 // ABCD3 // ATP-binding cassette, sub-family D (ALD), member 3 // 1p21.3 // 5	ABCD3	NM_002858	0.000177635	4.43611e-05	3.15429	3.15429	Malignant up vs Normal Epithelia
3056264	NR_026912 // ABHD11 // abhydrolase domain containing 11 // 7q11.23 // 83451 /// NM_1489	ABHD11	NR_026912	0.000230583	5.33365e-05	1.76961	1.76961	Malignant up vs Normal Epithelia
2686458	NM_015429 // ABI3BP // ABI family, member 3 (NESH) binding protein // 3q12 // 25890 ///	ABI3BP	NM_015429	0.00104016	0.000584445	0.28335	-3.5292	Malignant down vs Normal Epithelia
2999755	ENST00000223357 // AEBP1 // AE binding protein 1 // 7p13 // 165 /// NM_001129 // AEBP1	AEBP1	ENST00000223357	1.71408e-06	8.10947e-06	0.326114	-3.06641	Malignant down vs Normal Epithelia
2464005	NM_005465 // AKT3 // v-akt murine thymoma viral oncogene homolog 3 (protein kinase B, g	AKT3	NM_005465	0.000901658	0.000298581	0.213754	-4.67827	Malignant down vs Normal Epithelia
2339682	NM_013339 // ALG6 // asparagine-linked glycosylation 6, alpha-1,3-glucosyltransferase h	ALG6	NM_013339	0.00094086	0.000509209	1.88163	1.88163	Malignant up vs Normal Epithelia
3415988	NM_020547 // AMHR2 // anti-Mullerian hormone receptor, type II // 12q13 // 269 /// NM_0	AMHR2	NM_020547	0.000259144	0.00012774	0.506193	-1.97553	Malignant down vs Normal Epithelia
2487082	NM_032208 // ANTXR1 // anthrax toxin receptor 1 // 2p13.1 // 84168 /// NM_053034 // ANT	ANTXR1	NM_032208	2.28722e-06	7.10222e-06	0.215623	-4.63772	Malignant down vs Normal Epithelia
2774971	ENST00000403729 // ANTXR2 // anthrax toxin receptor 2 // 4q21.21 // 118429 /// NM_05817	ANTXR2	ENST00000403729	7.12097e-06	1.47569e-05	0.244772	-4.08544	Malignant down vs Normal Epithelia
2522247	ENST00000374700 // AOX1 // aldehyde oxidase 1 // 2q33 // 316 /// NM_001159 // AOX1 // a	AOX1	ENST00000374700	0.000544674	0.000352862	0.457867	-2.18404	Malignant down vs Normal Epithelia
3984840	ENST00000423738 // ARMCX4 // armadillo repeat containing, X-linked 4 // Xq22.1 // 10013	ARMCX4	ENST00000423738	0.00228856	0.00068446	0.506521	-1.97425	Malignant down vs Normal Epithelia
3147591	NM_015878 // AZIN1 // antizyme inhibitor 1 // 8q22.3 // 51582 /// NM_148174 // AZIN1 //	AZIN1	NM_015878	0.000535081	0.00028825	3.07121	3.07121	Malignant up vs Normal Epithelia
2554975	NM_022893 // BCL11A // B-cell CLL/lymphoma 11A (zinc finger protein) // 2p16.1 // 53335	BCL11A	NM_022893	3.61203e-06	7.91329e-07	2.26988	2.26988	Malignant up vs Normal Epithelia
2500275	NM_001204107 // BCL2L11 // BCL2-like 11 (apoptosis facilitator) // 2q13 // 10018 /// NM	BCL2L11	NM_001204107	0.00204727	0.000534034	1.92322	1.92322	Malignant up vs Normal Epithelia
3736290	NM_001168 // BIRC5 // baculoviral IAP repeat containing 5 // 17q25 // 332 /// NM_001012	BIRC5	NM_001168	0.000176531	7.56034e-05	2.08155	2.08155	Malignant up vs Normal Epithelia
3772187	AF077350 // BIRC5 // baculoviral IAP repeat containing 5 // 17q25 // 332 /// AF077350 /	BIRC5	AF077350	0.00137741	0.000428793	5.60501	5.60501	Malignant up vs Normal Epithelia
3091000	ENST00000380629 // BNIP3L // BCL2/adenovirus E1B 19kDa interacting protein 3-like // 8p	BNIP3L	ENST00000380629	0.000200931	6.0798e-05	0.368386	-2.71455	Malignant down vs Normal Epithelia
2436576	NM_001098616 // C1orf43 // chromosome 1 open reading frame 43 // 1q21.2 // 25912 /// EN	C1orf43	NM_001098616	0.000412484	0.000501931	3.02317	3.02317	Malignant up vs Normal Epithelia
2807716	NM_000587 // C7 // complement component 7 // 5p13 // 730 /// ENST00000313164 // C7 // c	C7	NM_000587	0.000873041	0.000277586	0.0997965	-10.0204	Malignant down vs Normal Epithelia
3025545	NM_033138 // CALD1 // caldesmon 1 // 7q33 // 800 /// ENST00000361675 // CALD1 // caldes	CALD1	NM_033138	5.71034e-07	7.66002e-06	0.24506	-4.08064	Malignant down vs Normal Epithelia
2352228	ENST00000263168 // CAPZA1 // capping protein (actin filament) muscle Z-line, alpha 1 //	CAPZA1	ENST00000263168	0.00153008	0.000587306	3.09394	3.09394	Malignant up vs Normal Epithelia
3501415	NM_018210 // CARKD // carbohydrate kinase domain containing // 13q34 // 55739 /// ENST0	CARKD	NM_018210	0.000486989	0.000203462	0.702974	-1.42253	Malignant down vs Normal Epithelia
3020302	NM_001172895 // CAV1 // caveolin 1, caveolae protein, 22kDa // 7q31.1 // 857 /// NM_001	CAV1	NM_001172895	0.000422146	0.000151341	0.405403	-2.46668	Malignant down vs Normal Epithelia
3020273	ENST00000222693 // CAV2 // caveolin 2 // 7q31.1 // 858 /// NM_001206747 // CAV2 // cave	CAV2	ENST00000222693	0.00133375	0.000355906	0.596449	-1.67659	Malignant down vs Normal Epithelia
2993639	NM_016587 // CBX3 // chromobox homolog 3 // 7p15.2 // 11335 /// NM_007276 // CBX3 // ch	CBX3	NM_016587	0.000415537	0.000103366	4.00963	4.00963	Malignant up vs Normal Epithelia
2688813	ENST00000206423 // CCDC80 // coiled-coil domain containing 80 // 3q13.2 // 151887 /// N	CCDC80	ENST00000206423	9.42284e-06	0.000115804	0.276803	-3.61267	Malignant down vs Normal Epithelia
4035833	NM_013230 // CD24 // CD24 molecule // 6q21 // 100133941 /// NM_013230 // CD24 // CD24 m	CD24	NM_013230	3.74121e-06	2.26927e-06	10.297	10.297	Malignant up vs Normal Epithelia
2909404	NM_012120 // CD2AP // CD2-associated protein // 6p12 // 23607 /// ENST00000359314 // CD	CD2AP	NM_012120	0.000133247	8.33808e-05	3.51193	3.51193	Malignant up vs Normal Epithelia
2346399	NM_001134420 // CDC7 // cell division cycle 7 homolog (S. cerevisiae) // 1p22 // 8317 /	CDC7	NM_001134420	2.38959e-05	1.96527e-05	2.56717	2.56717	Malignant up vs Normal Epithelia
3694657	ENST00000268603 // CDH11 // cadherin 11, type 2, OB-cadherin (osteoblast) // 16q21 // 1	CDH11	ENST00000268603	0.000148012	0.000224572	0.176426	-5.6681	Malignant down vs Normal Epithelia
2522916	NM_139158 // CDK15 // cyclin-dependent kinase 15 // 2q33.2 // 65061 /// NM_001261435 //	CDK15	NM_139158	0.000520246	0.000358704	0.717095	-1.39452	Malignant down vs Normal Epithelia
3976124	NM_006201 // CDK16 // cyclin-dependent kinase 16 // Xp11 // 5127 /// ENST00000357227 //	CDK16	NM_006201	0.000878504	0.000290706	2.72665	2.72665	Malignant up vs Normal Epithelia
2379863	NM_016343 // CENPF // centromere protein F, 350/400kDa (mitosin) // 1q32-q41 // 1063 //	CENPF	NM_016343	0.00047289	0.000208957	5.89707	5.89707	Malignant up vs Normal Epithelia
3767531	NM_145036 // CEP112 // centrosomal protein 112kDa // 17q24.1 // 201134 /// ENST00000392	CEP112	NM_145036	0.00109371	0.000260789	0.45137	-2.21548	Malignant down vs Normal Epithelia
2902844	ENST00000425368 // CFB // complement factor B // 6p21.3 // 629 /// NM_001710 // CFB //	CFB	ENST00000425368	0.00253584	0.000639656	4.8017	4.8017	Malignant up vs Normal Epithelia
3099089	ENST00000522166 // CHCHD7 // coiled-coil-helix-coiled-coil-helix domain containing 7 //	CHCHD7	ENST00000522166	0.000326018	0.000528346	4.59992	4.59992	Malignant up vs Normal Epithelia
3105033	AY329086 // CHMP4C // charged multivesicular body protein 4C // 8q21.13 // 92421	CHMP4C	AY329086	0.00160547	0.000514327	3.53614	3.53614	Malignant up vs Normal Epithelia
3056292	NM_001306 // CLDN3 // claudin 3 // 7q11.23 // 1365 /// ENST00000395145 // CLDN3 // clau	CLDN3	NM_001306	0.00214165	0.000585172	1.92139	1.92139	Malignant up vs Normal Epithelia
3007960	ENST00000435050 // CLDN4 // claudin 4 // 7q11.23 // 1364 /// ENST00000573932 // CLDN4 /	CLDN4	ENST00000435050	2.31782e-08	8.16633e-09	6.1325	6.1325	Malignant up vs Normal Epithelia
2668021	ENST00000205636 // CMTM6 // CKLF-like MARVEL transmembrane domain containing 6 // 3p22.	CMTM6	ENST00000205636	1.4372e-05	0.000127746	2.68034	2.68034	Malignant up vs Normal Epithelia
2817464	NM_153610 // CMYA5 // cardiomyopathy associated 5 // 5q14.1 // 202333 /// ENST000004463	CMYA5	NM_153610	0.000977417	0.000621839	0.383129	-2.61009	Malignant down vs Normal Epithelia
2557759	NM_015463 // CNRIP1 // cannabinoid receptor interacting protein 1 // 2p14 // 25927 ///	CNRIP1	NM_015463	0.000869993	0.000458785	0.49327	-2.02729	Malignant down vs Normal Epithelia
3113352	NM_021110 // COL14A1 // collagen, type XIV, alpha 1 // 8q23 // 7373 /// ENST00000297848	COL14A1	NM_021110	2.64461e-05	3.106e-05	0.281738	-3.54939	Malignant down vs Normal Epithelia
2404546	ENST00000373672 // COL16A1 // collagen, type XVI, alpha 1 // 1p35-p34 // 1307 /// NM_00	COL16A1	ENST00000373672	3.11688e-05	2.48357e-05	0.615638	-1.62433	Malignant down vs Normal Epithelia
3924372	NM_001848 // COL6A1 // collagen, type VI, alpha 1 // 21q22.3 // 1291 /// ENST0000036186	COL6A1	NM_001848	3.59966e-06	6.72134e-06	0.476187	-2.10001	Malignant down vs Normal Epithelia
3924424	NM_001849 // COL6A2 // collagen, type VI, alpha 2 // 21q22.3 // 1292 /// ENST0000030052	COL6A2	NM_001849	0.000109224	0.000110835	0.510533	-1.95874	Malignant down vs Normal Epithelia
3138978	NM_006837 // COPS5 // COP9 constitutive photomorphogenic homolog subunit 5 (Arabidopsis	COPS5	NM_006837	0.000599653	0.000178895	2.24268	2.24268	Malignant up vs Normal Epithelia
2700244	NM_000096 // CP // ceruloplasmin (ferroxidase) // 3q23-q25 // 1356 /// ENST00000264613	CP	NM_000096	3.84644e-06	6.63916e-06	17.3905	17.3905	Malignant up vs Normal Epithelia
2468920	NM_016207 // CPSF3 // cleavage and polyadenylation specific factor 3, 73kDa // 2p25.1 /	CPSF3	NM_016207	0.000151778	3.59143e-05	3.05743	3.05743	Malignant up vs Normal Epithelia
3329206	NM_052854 // CREB3L1 // cAMP responsive element binding protein 3-like 1 // 11p11.2 //	CREB3L1	NM_052854	0.000669586	0.00062133	0.767716	-1.30256	Malignant down vs Normal Epithelia
2759038	BC009987 // CRMP1 // collapsin response mediator protein 1 // 4p16.1 // 1400 /// ENST00	CRMP1	BC009987	0.000289575	0.000119026	0.787289	-1.27018	Malignant down vs Normal Epithelia
3787675	NM_001142397 // CTIF // CBP80/20-dependent translation initiation factor // 18q21.1 //	CTIF	NM_001142397	8.07213e-06	5.68192e-06	0.671533	-1.48913	Malignant down vs Normal Epithelia
2434609	NM_000396 // CTSK // cathepsin K // 1q21 // 1513 /// ENST00000271651 // CTSK // catheps	CTSK	NM_000396	0.000425744	0.00048437	0.509335	-1.96334	Malignant down vs Normal Epithelia
2831350	ENST00000302517 // CXXC5 // CXXC finger protein 5 // 5q31.2 // 51523 /// ENST0000051104	CXXC5	ENST00000302517	1.84596e-05	4.24555e-06	2.59564	2.59564	Malignant up vs Normal Epithelia
3538087	NM_016651 // DACT1 // dapper, antagonist of beta-catenin, homolog 1 (Xenopus laevis) //	DACT1	NM_016651	0.000725885	0.000656144	0.491285	-2.03548	Malignant down vs Normal Epithelia
3465274	NM_133506 // DCN // decorin // 12q21.33 // 1634 /// NM_133507 // DCN // decorin // 12q2	DCN	NM_133506	7.78192e-06	2.2901e-05	0.0722836	-13.8344	Malignant down vs Normal Epithelia
2707764	ENST00000292782 // DCUN1D1 // DCN1, defective in cullin neddylation 1, domain containin	DCUN1D1	ENST00000292782	0.000443689	0.000105526	4.28964	4.28964	Malignant up vs Normal Epithelia
2944068	ENST00000397239 // DEK // DEK oncogene // 6p22.3 // 7913 /// NM_003472 // DEK // DEK on	DEK	ENST00000397239	0.000381175	0.000133904	2.42289	2.42289	Malignant up vs Normal Epithelia
3151401	ENST00000259512 // DERL1 // derlin 1 // 8q24.13 // 79139 /// NM_024295 // DERL1 // derl	DERL1	ENST00000259512	0.00125727	0.000304682	3.84433	3.84433	Malignant up vs Normal Epithelia
3320675	AF400439 // DKK3 // dickkopf 3 homolog (Xenopus laevis) // 11p15.2 // 27122	DKK3	AF400439	2.08774e-05	4.50645e-06	0.50658	-1.97402	Malignant down vs Normal Epithelia
3363266	ENST00000396505 // DKK3 // dickkopf 3 homolog (Xenopus laevis) // 11p15.2 // 27122 ///	DKK3	ENST00000396505	0.000448096	0.000137426	0.479102	-2.08724	Malignant down vs Normal Epithelia
2423597	ENST00000436063 // DNTTIP2 // deoxynucleotidyltransferase, terminal, interacting protei	DNTTIP2	ENST00000436063	0.00249039	0.00064815	2.77449	2.77449	Malignant up vs Normal Epithelia
2547386	NM_032574 // DPY30 // dpy-30 homolog (C. elegans) // 2p22.3 // 84661 /// ENST0000029506	DPY30	NM_032574	0.000583609	0.000259856	5.78859	5.78859	Malignant up vs Normal Epithelia
2893794	ENST00000379802 // DSP // desmoplakin // 6p24 // 1832 /// NM_004415 // DSP // desmoplak	DSP	ENST00000379802	0.000751858	0.000237389	5.41058	5.41058	Malignant up vs Normal Epithelia
2865390	ENST00000296591 // EDIL3 // EGF-like repeats and discoidin I-like domains 3 // 5q14 //	EDIL3	ENST00000296591	0.000780665	0.000353238	0.531143	-1.88273	Malignant down vs Normal Epithelia
2554018	NM_001039348 // EFEMP1 // EGF containing fibulin-like extracellular matrix protein 1 //	EFEMP1	NM_001039348	1.0276e-06	9.17954e-07	0.109968	-9.09358	Malignant down vs Normal Epithelia
3837431	NM_014601 // EHD2 // EH-domain containing 2 // 19q13.3 // 30846 /// ENST00000263277 //	EHD2	NM_014601	0.000199284	0.000113161	0.469137	-2.13157	Malignant down vs Normal Epithelia
3511817	NM_017993 // ENOX1 // ecto-NOX disulfide-thiol exchanger 1 // 13q14.11 // 55068 /// NM_	ENOX1	NM_017993	0.000253655	0.000139102	0.629814	-1.58777	Malignant down vs Normal Epithelia
2480961	NM_002354 // EPCAM // epithelial cell adhesion molecule // 2p21 // 4072 /// ENST0000026	EPCAM	NM_002354	6.32734e-05	3.34222e-05	5.64855	5.64855	Malignant up vs Normal Epithelia
2997907	NM_017549 // EPDR1 // ependymin related protein 1 (zebrafish) // 7p14.1 // 54749 /// EN	EPDR1	NM_017549	0.000644072	0.000166063	0.624359	-1.60164	Malignant down vs Normal Epithelia
3107548	NM_017697 // ESRP1 // epithelial splicing regulatory protein 1 // 8q22.1 // 54845 /// N	ESRP1	NM_017697	1.20988e-05	3.466e-06	14.5916	14.5916	Malignant up vs Normal Epithelia
3695450	NM_178516 // EXOC3L1 // exocyst complex component 3-like 1 // 16q22.1 // 283849 /// ENS	EXOC3L1	NM_178516	0.000292923	7.02553e-05	0.819227	-1.22066	Malignant down vs Normal Epithelia
3078348	NM_001203247 // EZH2 // enhancer of zeste homolog 2 (Drosophila) // 7q35-q36 // 2146 //	EZH2	NM_001203247	0.000644599	0.000331907	2.64287	2.64287	Malignant up vs Normal Epithelia
2440476	NM_016946 // F11R // F11 receptor // 1q21.2-q21.3 // 50848 /// ENST00000368026 // F11R	F11R	NM_016946	0.00118259	0.000326342	2.98829	2.98829	Malignant up vs Normal Epithelia
3153328	NR_046359 // FAM49B // family with sequence similarity 49, member B // 8q24.21 // 51571	FAM49B	NR_046359	0.000155626	3.45181e-05	3.55286	3.55286	Malignant up vs Normal Epithelia
3114358	BC030520 // FAM91A1 // family with sequence similarity 91, member A1 // 8q24.13 // 1577	FAM91A1	BC030520	0.00031821	0.000274076	2.44219	2.44219	Malignant up vs Normal Epithelia
3623031	NM_000138 // FBN1 // fibrillin 1 // 15q21.1 // 2200 /// ENST00000316623 // FBN1 // fibr	FBN1	NM_000138	1.50063e-05	6.28038e-05	0.389429	-2.56787	Malignant down vs Normal Epithelia
2802963	NM_012304 // FBXL7 // F-box and leucine-rich repeat protein 7 // 5p15.1 // 23194 /// EN	FBXL7	NM_012304	0.00038559	0.000134837	0.499846	-2.00061	Malignant down vs Normal Epithelia
2437401	NM_001135821 // FDPS // farnesyl diphosphate synthase // 1q22 // 2224 /// ENST000003683	FDPS	NM_001135821	3.36478e-06	1.06981e-06	3.13814	3.13814	Malignant up vs Normal Epithelia
2360850	NM_001242824 // FDPS // farnesyl diphosphate synthase // 1q22 // 2224 /// ENST000004478	FDPS	NM_001242824	0.000195817	4.38421e-05	3.4441	3.4441	Malignant up vs Normal Epithelia
2855818	ENST00000264664 // FGF10 // fibroblast growth factor 10 // 5p13-p12 // 2255 /// NM_0044	FGF10	ENST00000264664	0.00176875	0.000601927	0.583726	-1.71313	Malignant down vs Normal Epithelia
3535515	NM_001042481 // FRMD6 // FERM domain containing 6 // 14q22.1 // 122786 /// ENST00000356	FRMD6	NM_001042481	0.000134571	0.000119015	0.496843	-2.01271	Malignant down vs Normal Epithelia
3535628	NM_053064 // GNG2 // guanine nucleotide binding protein (G protein), gamma 2 // 14q21 /	GNG2	NM_053064	0.000953841	0.000446766	0.335156	-2.98368	Malignant down vs Normal Epithelia
2410330	NM_021639 // GPBP1L1 // GC-rich promoter binding protein 1-like 1 // 1p34.1 // 60313 //	GPBP1L1	NM_021639	0.00199908	0.000491462	3.07469	3.07469	Malignant up vs Normal Epithelia
3683377	ENST00000300571 // GPRC5B // G protein-coupled receptor, family C, group 5, member B //	GPRC5B	ENST00000300571	0.00179971	0.000482876	2.86027	2.86027	Malignant up vs Normal Epithelia
3989448	NM_007325 // GRIA3 // glutamate receptor, ionotropic, AMPA 3 // Xq25 // 2892 /// NM_000	GRIA3	NM_007325	0.000178175	0.000324341	0.528426	-1.89241	Malignant down vs Normal Epithelia
2438531	NM_004494 // HDGF // hepatoma-derived growth factor // 1q21-q23 // 3068 /// ENST0000035	HDGF	NM_004494	0.000101909	2.24659e-05	2.61796	2.61796	Malignant up vs Normal Epithelia
3979762	ENST00000519389 // HEPH // hephaestin // Xq11-q12 // 9843 /// NM_138737 // HEPH // heph	HEPH	ENST00000519389	0.000212647	0.000150053	0.678209	-1.47447	Malignant down vs Normal Epithelia
3057370	NM_005338 // HIP1 // huntingtin interacting protein 1 // 7q11.23 // 3092 /// ENST000003	HIP1	NM_005338	0.00191296	0.000567692	1.68076	1.68076	Malignant up vs Normal Epithelia
2604254	NM_018410 // HJURP // Holliday junction recognition protein // 2q37.1 // 55355 /// ENST	HJURP	NM_018410	0.00121334	0.000588494	2.09731	2.09731	Malignant up vs Normal Epithelia
2371873	NM_031935 // HMCN1 // hemicentin 1 // 1q25.3-q31.1 // 83872 /// ENST00000271588 // HMCN	HMCN1	NM_031935	0.000498368	0.000472897	0.439261	-2.27655	Malignant down vs Normal Epithelia
3286286	ENST00000337970 // HNRNPF // heterogeneous nuclear ribonucleoprotein F // 10q11.21 // 3	HNRNPF	ENST00000337970	0.00028519	0.000267955	3.14176	3.14176	Malignant up vs Normal Epithelia
2338625	ENST00000371208 // HOOK1 // hook homolog 1 (Drosophila) // 1p32.1 // 51361 /// NM_01588	HOOK1	ENST00000371208	0.000274171	0.000144338	2.09529	2.09529	Malignant up vs Normal Epithelia
3416301	ENST00000394331 // HOXC6 // homeobox C6 // 12q13.3 // 3223 /// ENST00000243108 // HOXC6	HOXC6	ENST00000394331	0.000378462	0.000362463	0.568539	-1.7589	Malignant down vs Normal Epithelia
3268333	NM_002775 // HTRA1 // HtrA serine peptidase 1 // 10q26.3 // 5654 /// ENST00000368984 //	HTRA1	NM_002775	0.000117682	0.000157188	0.487652	-2.05064	Malignant down vs Normal Epithelia
3802254	ENST00000417602 // KCTD1 // potassium channel tetramerisation domain containing 1 // 18	KCTD1	ENST00000417602	0.000134892	4.57397e-05	2.26823	2.26823	Malignant up vs Normal Epithelia
3523881	NM_024089 // KDELC1 // KDEL (Lys-Asp-Glu-Leu) containing 1 // 13q33 // 79070 /// ENST00	KDELC1	NM_024089	0.00103777	0.000273936	0.616524	-1.622	Malignant down vs Normal Epithelia
2492064	NM_018433 // KDM3A // lysine (K)-specific demethylase 3A // 2p11.2 // 55818 /// ENST000	KDM3A	NM_018433	0.000564877	0.000174849	2.02672	2.02672	Malignant up vs Normal Epithelia
3983324	NM_019117 // KLHL4 // kelch-like 4 (Drosophila) // Xq21.3 // 56062 /// ENST00000373119	KLHL4	NM_019117	1.54128e-06	1.09867e-06	0.543699	-1.83925	Malignant down vs Normal Epithelia
3868783	NM_005046 // KLK7 // kallikrein-related peptidase 7 // 19q13.41 // 5650 /// NM_139277 /	KLK7	NM_005046	0.00159408	0.000386919	2.98249	2.98249	Malignant up vs Normal Epithelia
3868799	NM_144506 // KLK8 // kallikrein-related peptidase 8 // 19q13 // 11202 /// ENST000003476	KLK8	NM_144506	0.0015095	0.000372596	2.11922	2.11922	Malignant up vs Normal Epithelia
3797561	NM_005559 // LAMA1 // laminin, alpha 1 // 18p11.3 // 284217 /// ENST00000389658 // LAMA	LAMA1	NM_005559	5.08924e-05	0.000103175	0.694124	-1.44066	Malignant down vs Normal Epithelia
2420615	NM_012152 // LPAR3 // lysophosphatidic acid receptor 3 // 1p22.3 // 23566 /// ENST00000	LPAR3	NM_012152	8.17616e-07	6.49636e-07	12.2188	12.2188	Malignant up vs Normal Epithelia
2789266	NM_001199282 // LRBA // LPS-responsive vesicle trafficking, beach and anchor containing	LRBA	NM_001199282	2.2823e-06	4.7609e-06	2.92795	2.92795	Malignant up vs Normal Epithelia
3417842	NM_002332 // LRP1 // low density lipoprotein receptor-related protein 1 // 12q13-q14 //	LRP1	NM_002332	0.000173197	0.000599227	0.520085	-1.92276	Malignant down vs Normal Epithelia
2550790	NM_133259 // LRPPRC // leucine-rich pentatricopeptide repeat containing // 2p21 // 1012	LRPPRC	NM_133259	0.000273861	8.90211e-05	2.84185	2.84185	Malignant up vs Normal Epithelia
3376046	NM_203422 // LRRN4CL // LRRN4 C-terminal like // 11q12.3 // 221091 /// ENST00000317449	LRRN4CL	NM_203422	0.00156197	0.000573884	0.646899	-1.54584	Malignant down vs Normal Epithelia
2561493	ENST00000433224 // LRRTM1 // leucine rich repeat transmembrane neuronal 1 // 2p12 // 34	LRRTM1	ENST00000433224	0.000736874	0.00026722	1.86859	1.86859	Malignant up vs Normal Epithelia
3113180	NM_052886 // MAL2 // mal, T-cell differentiation protein 2 (gene/pseudogene) // 8q23 //	MAL2	NM_052886	2.79156e-08	4.11544e-08	26.518	26.518	Malignant up vs Normal Epithelia
2975741	NM_001198608 // MAP7 // microtubule-associated protein 7 // 6q23.3 // 9053 /// NM_00119	MAP7	NM_001198608	0.000248295	9.72847e-05	1.99442	1.99442	Malignant up vs Normal Epithelia
3965784	ENST00000395764 // MAPK11 // mitogen-activated protein kinase 11 // 22q13.33 // 5600 //	MAPK11	ENST00000395764	0.00188839	0.000554915	0.826319	-1.21019	Malignant down vs Normal Epithelia
3784344	ENST00000300249 // MAPRE2 // microtubule-associated protein, RP/EB family, member 2 //	MAPRE2	ENST00000300249	8.30197e-05	0.000200044	0.409184	-2.44389	Malignant down vs Normal Epithelia
2962820	NM_002395 // ME1 // malic enzyme 1, NADP(+)-dependent, cytosolic // 6q12 // 4199 /// EN	ME1	NM_002395	1.00082e-05	1.2549e-05	0.489637	-2.04233	Malignant down vs Normal Epithelia
2704441	NM_001105077 // MECOM // MDS1 and EVI1 complex locus // 3q26 // 2122 /// ENST0000026467	MECOM	NM_001105077	5.22214e-06	2.60535e-06	8.69273	8.69273	Malignant up vs Normal Epithelia
2486178	NM_002398 // MEIS1 // Meis homeobox 1 // 2p14 // 4211 /// ENST00000272369 // MEIS1 // M	MEIS1	NM_002398	0.000106542	5.20156e-05	5.19799	5.19799	Malignant up vs Normal Epithelia
2786567	NM_032623 // MGARP // mitochondria-localized glutamic acid-rich protein // 4q31.1 // 84	MGARP	NM_032623	0.000245675	0.00014442	0.445663	-2.24385	Malignant down vs Normal Epithelia
3445741	NM_001190839 // MGP // matrix Gla protein // 12p12.3 // 4256 /// ENST00000539261 // MGP	MGP	NM_001190839	1.64348e-06	3.93821e-05	0.176061	-5.67985	Malignant down vs Normal Epithelia
2748163	NR_045605 // MND1 // meiotic nuclear divisions 1 homolog (S. cerevisiae) // 4q31.3 // 8	MND1	NR_045605	0.000336672	0.000125091	3.905	3.905	Malignant up vs Normal Epithelia
3282601	NM_173496 // MPP7 // membrane protein, palmitoylated 7 (MAGUK p55 subfamily member 7) /	MPP7	NM_173496	5.09414e-06	5.79264e-06	2.80318	2.80318	Malignant up vs Normal Epithelia
2644565	NM_012219 // MRAS // muscle RAS oncogene homolog // 3q22.3 // 22808 /// ENST00000289104	MRAS	NM_012219	0.000337246	0.000166593	0.505932	-1.97655	Malignant down vs Normal Epithelia
2954818	NM_018135 // MRPS18A // mitochondrial ribosomal protein S18A // 6p21.3 // 55168 /// NM_	MRPS18A	NM_018135	0.000362314	0.00010879	2.91209	2.91209	Malignant up vs Normal Epithelia
2489172	NR_027405 // MTHFD2 // methylenetetrahydrofolate dehydrogenase (NADP+ dependent) 2, met	MTHFD2	NR_027405	8.6455e-05	2.02262e-05	4.50077	4.50077	Malignant up vs Normal Epithelia
2404958	NR_026850 // MTMR9LP // myotubularin related protein 9-like, pseudogene // 1p35.1 // 33	MTMR9LP	NR_026850	0.00139315	0.000422486	0.522295	-1.91463	Malignant down vs Normal Epithelia
3334087	ENST00000377793 // NAA40 // N(alpha)-acetyltransferase 40, NatD catalytic subunit, homo	NAA40	ENST00000377793	0.000436939	0.000401269	1.65708	1.65708	Malignant up vs Normal Epithelia
3625539	ENST00000435532 // NEDD4 // neural precursor cell expressed, developmentally down-regul	NEDD4	ENST00000435532	0.000757678	0.000343393	0.680014	-1.47056	Malignant down vs Normal Epithelia
2343231	NM_144573 // NEXN // nexilin (F actin binding protein) // 1p31.1 // 91624 /// NM_001172	NEXN	NM_144573	0.000315341	0.000355225	0.245758	-4.06905	Malignant down vs Normal Epithelia
2462160	NM_002508 // NID1 // nidogen 1 // 1q43 // 4811 /// ENST00000264187 // NID1 // nidogen 1	NID1	NM_002508	0.000678299	0.000515013	0.619186	-1.61502	Malignant down vs Normal Epithelia
3564620	NM_007361 // NID2 // nidogen 2 (osteonidogen) // 14q22.1 // 22795 /// ENST00000216286 /	NID2	NM_007361	5.86039e-06	2.36223e-06	0.427508	-2.33914	Malignant down vs Normal Epithelia
2523144	ENST00000264279 // NOP58 // NOP58 ribonucleoprotein homolog (yeast) // 2q33.1 // 51602	NOP58	ENST00000264279	0.00071799	0.000198163	2.75839	2.75839	Malignant up vs Normal Epithelia
3319119	ENST00000530135 // OLFML1 // olfactomedin-like 1 // 11p15.4 // 283298 /// BC035895 // O	OLFML1	ENST00000530135	3.30767e-06	4.79341e-06	0.227875	-4.38838	Malignant down vs Normal Epithelia
2751066	ENST00000335742 // PALLD // palladin, cytoskeletal associated protein // 4q32.3 // 2302	PALLD	ENST00000335742	0.000531891	0.000209695	0.597561	-1.67347	Malignant down vs Normal Epithelia
3186491	ENST00000328252 // PAPPA // pregnancy-associated plasma protein A, pappalysin 1 // 9q33	PAPPA	ENST00000328252	0.000200609	0.000165935	0.757895	-1.31944	Malignant down vs Normal Epithelia
2571608	ENST00000429538 // PAX8 // paired box 8 // 2q13 // 7849 /// NM_003466 // PAX8 // paired	PAX8	ENST00000429538	0.000314107	0.000104735	3.50607	3.50607	Malignant up vs Normal Epithelia
3189311	NM_006195 // PBX3 // pre-B-cell leukemia homeobox 3 // 9q33.3 // 5090 /// NR_024122 //	PBX3	NM_006195	2.63166e-05	1.97015e-05	0.402554	-2.48414	Malignant down vs Normal Epithelia
2560195	ENST00000233630 // PCGF1 // polycomb group ring finger 1 // 2p13.1 // 84759 /// NM_0326	PCGF1	ENST00000233630	0.000148965	5.13565e-05	2.37965	2.37965	Malignant up vs Normal Epithelia
2727226	NM_006206 // PDGFRA // platelet-derived growth factor receptor, alpha polypeptide // 4q	PDGFRA	NM_006206	0.000631343	0.000603022	0.295824	-3.38038	Malignant down vs Normal Epithelia
2881239	ENST00000261799 // PDGFRB // platelet-derived growth factor receptor, beta polypeptide	PDGFRB	ENST00000261799	0.000123105	0.000165945	0.709357	-1.40973	Malignant down vs Normal Epithelia
2540317	NM_005742 // PDIA6 // protein disulfide isomerase family A, member 6 // 2p25.1 // 10130	PDIA6	NM_005742	0.00240084	0.000645977	2.76029	2.76029	Malignant up vs Normal Epithelia
3872053	NM_006210 // PEG3 // paternally expressed 3 // 19q13.4 // 5178 /// ENST00000326441 // P	PEG3	NM_006210	0.000984414	0.000434291	0.123323	-8.10882	Malignant down vs Normal Epithelia
3381925	ENST00000298198 // PGM2L1 // phosphoglucomutase 2-like 1 // 11q13.4 // 283209 /// NM_17	PGM2L1	ENST00000298198	7.37917e-06	6.59657e-06	2.03732	2.03732	Malignant up vs Normal Epithelia
3274173	NM_001242307 // PITRM1 // pitrilysin metallopeptidase 1 // 10p15.2 // 10531 /// NM_0148	PITRM1	NM_001242307	0.000244465	0.000213869	2.22783	2.22783	Malignant up vs Normal Epithelia
2511820	NM_003628 // PKP4 // plakophilin 4 // 2q24.1 // 8502 /// ENST00000389757 // PKP4 // pla	PKP4	NM_003628	0.000518905	0.000525623	2.27351	2.27351	Malignant up vs Normal Epithelia
3987996	NM_005032 // PLS3 // plastin 3 // Xq23 // 5358 /// NM_001136025 // PLS3 // plastin 3 //	PLS3	NM_005032	0.00258172	0.000643862	0.259988	-3.84633	Malignant down vs Normal Epithelia
2365496	ENST00000367875 // POGK // pogo transposable element with KRAB domain // 1q24.1 // 5764	POGK	ENST00000367875	0.000636597	0.000204575	1.99928	1.99928	Malignant up vs Normal Epithelia
2655773	ENST00000456318 // POLR2H // polymerase (RNA) II (DNA directed) polypeptide H // 3q28 /	POLR2H	ENST00000456318	0.000160836	5.68831e-05	3.4516	3.4516	Malignant up vs Normal Epithelia
2479640	NM_177968 // PPM1B // protein phosphatase, Mg2+/Mn2+ dependent, 1B // 2p21 // 5495 ///	PPM1B	NM_177968	0.000180718	4.24786e-05	2.38421	2.38421	Malignant up vs Normal Epithelia
2545811	NM_177983 // PPM1G // protein phosphatase, Mg2+/Mn2+ dependent, 1G // 2p23.3 // 5496 //	PPM1G	NM_177983	0.000945558	0.000224481	2.42476	2.42476	Malignant up vs Normal Epithelia
2475209	NM_002709 // PPP1CB // protein phosphatase 1, catalytic subunit, beta isozyme // 2p23 /	PPP1CB	NM_002709	4.65104e-06	1.26023e-05	2.62636	2.62636	Malignant up vs Normal Epithelia
2679917	NM_198859 // PRICKLE2 // prickle homolog 2 (Drosophila) // 3p14.1 // 166336 /// ENST000	PRICKLE2	NM_198859	0.00115998	0.000281316	0.601299	-1.66307	Malignant down vs Normal Epithelia
3134034	NM_006904 // PRKDC // protein kinase, DNA-activated, catalytic polypeptide // 8q11 // 5	PRKDC	NM_006904	0.000283432	7.83548e-05	2.96413	2.96413	Malignant up vs Normal Epithelia
3997946	NM_005044 // PRKX // protein kinase, X-linked // Xp22.3 // 5613 /// ENST00000262848 //	PRKX	NM_005044	0.000236064	0.00030913	2.8558	2.8558	Malignant up vs Normal Epithelia
3126191	NM_015310 // PSD3 // pleckstrin and Sec7 domain containing 3 // 8p21.3 // 23362 /// ENS	PSD3	NM_015310	0.000215241	0.000199012	0.313227	-3.19257	Malignant down vs Normal Epithelia
3535752	NM_000953 // PTGDR // prostaglandin D2 receptor (DP) // 14q22.1 // 5729 /// ENST0000030	PTGDR	NM_000953	0.00196084	0.000532269	0.732342	-1.36548	Malignant down vs Normal Epithelia
3908934	NM_000961 // PTGIS // prostaglandin I2 (prostacyclin) synthase // 20q13.13 // 5740 ///	PTGIS	NM_000961	0.000773108	0.000621087	0.257815	-3.87875	Malignant down vs Normal Epithelia
2692411	ENST00000383657 // PTPLB // protein tyrosine phosphatase-like (proline instead of catal	PTPLB	ENST00000383657	0.0013779	0.000586204	2.66823	2.66823	Malignant up vs Normal Epithelia
3009959	ENST00000248594 // PTPN12 // protein tyrosine phosphatase, non-receptor type 12 // 7q11	PTPN12	ENST00000248594	0.000677394	0.000161031	2.63917	2.63917	Malignant up vs Normal Epithelia
3403092	ENST00000456013 // PTPN6 // protein tyrosine phosphatase, non-receptor type 6 // 12p13	PTPN6	ENST00000456013	0.000480911	0.000111678	1.82896	1.82896	Malignant up vs Normal Epithelia
3757917	NM_012232 // PTRF // polymerase I and transcript release factor // 17q21.2 // 284119 //	PTRF	NM_012232	0.000466408	0.000307879	0.598884	-1.66977	Malignant down vs Normal Epithelia
2838201	ENST00000352433 // PTTG1 // pituitary tumor-transforming 1 // 5q35.1 // 9232 /// NM_004	PTTG1	ENST00000352433	5.41483e-06	1.96193e-06	28.7623	28.7623	Malignant up vs Normal Epithelia
3066436	ENST00000356362 // PUS7 // pseudouridylate synthase 7 homolog (S. cerevisiae) // 7q22.3	PUS7	ENST00000356362	0.000159237	6.69931e-05	1.98703	1.98703	Malignant up vs Normal Epithelia
3716783	NM_032932 // RAB11FIP4 // RAB11 family interacting protein 4 (class II) // 17q11.2 // 8	RAB11FIP4	NM_032932	4.08609e-05	2.16706e-05	1.45605	1.45605	Malignant up vs Normal Epithelia
2342624	NM_004582 // RABGGTB // Rab geranylgeranyltransferase, beta subunit // 1p31 // 5876 ///	RABGGTB	NM_004582	4.57527e-05	2.32871e-05	2.90762	2.90762	Malignant up vs Normal Epithelia
3454223	NM_013277 // RACGAP1 // Rac GTPase activating protein 1 // 12q13.12 // 29127 /// NM_001	RACGAP1	NM_013277	0.000374713	0.000150894	3.07869	3.07869	Malignant up vs Normal Epithelia
2817941	NM_006909 // RASGRF2 // Ras protein-specific guanine nucleotide-releasing factor 2 // 5	RASGRF2	NM_006909	0.000320364	0.000250555	0.341774	-2.92591	Malignant down vs Normal Epithelia
2615060	NM_001003793 // RBMS3 // RNA binding motif, single stranded interacting protein 3 // 3p	RBMS3	NM_001003793	0.00146802	0.000563384	0.304872	-3.28007	Malignant down vs Normal Epithelia
3168309	ENST00000377966 // RECK // reversion-inducing-cysteine-rich protein with kazal motifs /	RECK	ENST00000377966	0.000802043	0.00028333	0.523568	-1.90997	Malignant down vs Normal Epithelia
2434971	NM_000449 // RFX5 // regulatory factor X, 5 (influences HLA class II expression) // 1q2	RFX5	NM_000449	0.00116465	0.000280993	1.70522	1.70522	Malignant up vs Normal Epithelia
2820925	NM_014899 // RHOBTB3 // Rho-related BTB domain containing 3 // 5q15 // 22836 /// ENST00	RHOBTB3	NM_014899	0.000109488	0.000478312	0.265982	-3.75966	Malignant down vs Normal Epithelia
2897172	NM_182757 // RNF144B // ring finger protein 144B // 6p22.3 // 255488 /// ENST0000025993	RNF144B	NM_182757	0.00177694	0.000512976	3.28074	3.28074	Malignant up vs Normal Epithelia
3942805	NR_024210 // RNF185 // ring finger protein 185 // 22q12.2 // 91445 /// NM_152267 // RNF	RNF185	NR_024210	0.00181695	0.000453798	0.841777	-1.18796	Malignant down vs Normal Epithelia
2709606	ENST00000296277 // RPL39L // ribosomal protein L39-like // 3q27 // 116832 /// ENST00000	RPL39L	ENST00000296277	0.00064962	0.000167004	7.11123	7.11123	Malignant up vs Normal Epithelia
3441885	NM_001038 // SCNN1A // sodium channel, non-voltage-gated 1 alpha subunit // 12p13 // 63	SCNN1A	NM_001038	0.000232019	7.50235e-05	5.4802	5.4802	Malignant up vs Normal Epithelia
3108146	NM_002998 // SDC2 // syndecan 2 // 8q22-q23 // 6383 /// ENST00000302190 // SDC2 // synd	SDC2	NM_002998	0.000269753	0.000122924	0.271682	-3.68077	Malignant down vs Normal Epithelia
3764527	NR_037155 // SEPT4 // septin 4 // 17q22 // 5414 /// NM_080415 // SEPT4 // septin 4 // 1	2016-09-04	NR_037155	0.000490188	0.000275267	0.716593	-1.39549	Malignant down vs Normal Epithelia
3549740	NM_000624 // SERPINA5 // serpin peptidase inhibitor, clade A (alpha-1 antiproteinase, a	SERPINA5	NM_000624	0.00115944	0.00033508	0.602935	-1.65855	Malignant down vs Normal Epithelia
2319340	NM_032315 // SLC25A33 // solute carrier family 25 (pyrimidine nucleotide carrier), memb	SLC25A33	NM_032315	0.00214449	0.000572186	4.17685	4.17685	Malignant up vs Normal Epithelia
3759077	NM_001143780 // SLC25A39 // solute carrier family 25, member 39 // 17q12 // 51629 /// N	SLC25A39	NM_001143780	0.00011148	2.46912e-05	1.79383	1.79383	Malignant up vs Normal Epithelia
3452231	NM_030674 // SLC38A1 // solute carrier family 38, member 1 // 12q13.11 // 81539 /// NM_	SLC38A1	NM_030674	5.08134e-05	2.12581e-05	6.40748	6.40748	Malignant up vs Normal Epithelia
3509842	NM_001127217 // SMAD9 // SMAD family member 9 // 13q12-q14 // 4093 /// ENST00000379826	SMAD9	NM_001127217	0.000477355	0.000157906	0.763096	-1.31045	Malignant down vs Normal Epithelia
2672857	NM_003074 // SMARCC1 // SWI/SNF related, matrix associated, actin dependent regulator o	SMARCC1	NM_003074	0.000993027	0.000235875	2.55475	2.55475	Malignant up vs Normal Epithelia
2553911	NM_001122964 // SMEK2 // SMEK homolog 2, suppressor of mek1 (Dictyostelium) // 2p16.1 /	SMEK2	NM_001122964	8.20851e-05	8.82069e-05	2.34516	2.34516	Malignant up vs Normal Epithelia
2371255	NM_001174061 // SMG7 // smg-7 homolog, nonsense mediated mRNA decay factor (C. elegans)	SMG7	NM_001174061	0.00140985	0.000340179	2.0327	2.0327	Malignant up vs Normal Epithelia
2427007	ENST00000256637 // SORT1 // sortilin 1 // 1p13.3|1p21.3-p13.1 // 6272 /// NM_002959 //	SORT1	ENST00000256637	4.76634e-06	5.72112e-06	3.46834	3.46834	Malignant up vs Normal Epithelia
3098549	NM_022454 // SOX17 // SRY (sex determining region Y)-box 17 // 8q11.23 // 64321 /// ENS	SOX17	NM_022454	0.000983873	0.000233708	1.83546	1.83546	Malignant up vs Normal Epithelia
3832256	NM_021102 // SPINT2 // serine peptidase inhibitor, Kunitz type, 2 // 19q13.1 // 10653 /	SPINT2	NM_021102	1.75984e-05	3.67927e-06	6.36335	6.36335	Malignant up vs Normal Epithelia
2951674	NM_003137 // SRPK1 // SRSF protein kinase 1 // 6p21.31 // 6732 /// NR_034069 // SRPK1 /	SRPK1	NM_003137	2.75958e-05	1.01246e-05	2.73248	2.73248	Malignant up vs Normal Epithelia
3984468	ENST00000373004 // SRPX2 // sushi-repeat containing protein, X-linked 2 // Xq21.33-q23	SRPX2	ENST00000373004	7.02073e-05	0.000101564	0.391013	-2.55746	Malignant down vs Normal Epithelia
3908358	ENST00000359930 // SULF2 // sulfatase 2 // 20q12-q13.2 // 55959 /// NM_018837 // SULF2	SULF2	ENST00000359930	0.000264779	0.00014237	0.276924	-3.6111	Malignant down vs Normal Epithelia
2706297	ENST00000430069 // TBL1XR1 // transducin (beta)-like 1 X-linked receptor 1 // 3q26.32 /	TBL1XR1	ENST00000430069	0.000323735	8.75735e-05	3.11564	3.11564	Malignant up vs Normal Epithelia
3893910	NM_198723 // TCEA2 // transcription elongation factor A (SII), 2 // 20q13.33 // 6919 //	TCEA2	NM_198723	0.00110072	0.000295047	0.814605	-1.22759	Malignant down vs Normal Epithelia
2926447	ENST00000367882 // TCF21 // transcription factor 21 // 6q23-q24 // 6943 /// NM_003206 /	TCF21	ENST00000367882	0.00118759	0.000640553	0.36861	-2.7129	Malignant down vs Normal Epithelia
2945645	ENST00000378198 // TDP2 // tyrosyl-DNA phosphodiesterase 2 // 6p22.3-p22.1 // 51567 ///	TDP2	ENST00000378198	6.63124e-05	5.00195e-05	3.38783	3.38783	Malignant up vs Normal Epithelia
2435218	NM_001083965 // TDRKH // tudor and KH domain containing // 1q21 // 11022 /// NM_0010839	TDRKH	NM_001083965	0.00193046	0.000474208	1.80342	1.80342	Malignant up vs Normal Epithelia
2768396	ENST00000381501 // TEC // tec protein tyrosine kinase // 4p12 // 7006 /// NM_003215 //	TEC	ENST00000381501	0.00156593	0.000428581	4.81692	4.81692	Malignant up vs Normal Epithelia
3165825	NM_000459 // TEK // TEK tyrosine kinase, endothelial // 9p21 // 7010 /// ENST0000038003	TEK	NM_000459	0.000365682	0.00038753	0.807156	-1.23892	Malignant down vs Normal Epithelia
3415668	ENST00000314250 // TENC1 // tensin like C1 domain containing phosphatase (tensin 2) //	TENC1	ENST00000314250	0.000647848	0.000553453	0.675651	-1.48005	Malignant down vs Normal Epithelia
2465182	ENST00000366514 // TFB2M // transcription factor B2, mitochondrial // 1q44 // 64216 ///	TFB2M	ENST00000366514	1.70715e-05	4.10846e-06	3.14693	3.14693	Malignant up vs Normal Epithelia
4007734	NM_006521 // TFE3 // transcription factor binding to IGHM enhancer 3 // Xp11.22 // 7030	TFE3	NM_006521	0.000652172	0.000154396	0.808049	-1.23755	Malignant down vs Normal Epithelia
3589458	ENST00000260356 // THBS1 // thrombospondin 1 // 15q15 // 7057 /// NM_003246 // THBS1 //	THBS1	ENST00000260356	0.00010902	9.83706e-05	0.111945	-8.93296	Malignant down vs Normal Epithelia
2454661	ENST00000261455 // TMEM206 // transmembrane protein 206 // 1q32.3 // 55248 /// ENST0000	TMEM206	ENST00000261455	0.00077602	0.000253408	1.51507	1.51507	Malignant up vs Normal Epithelia
3597338	NM_001018007 // TPM1 // tropomyosin 1 (alpha) // 15q22.1 // 7168 /// NM_001018004 // TP	TPM1	NM_001018007	0.0015208	0.000683672	0.362775	-2.75653	Malignant down vs Normal Epithelia
3896524	NM_015939 // TRMT6 // tRNA methyltransferase 6 homolog (S. cerevisiae) // 20p12.3 // 51	TRMT6	NM_015939	0.000906724	0.000216694	2.48401	2.48401	Malignant up vs Normal Epithelia
2645951	NM_001251845 // TRPC1 // transient receptor potential cation channel, subfamily C, memb	TRPC1	NM_001251845	0.000154389	3.53041e-05	0.277815	-3.59952	Malignant down vs Normal Epithelia
2360083	NM_014847 // UBAP2L // ubiquitin associated protein 2-like // 1q21.3 // 9898 /// ENST00	UBAP2L	NM_014847	0.000315392	0.000113196	3.0791	3.0791	Malignant up vs Normal Epithelia
2448971	NM_015984 // UCHL5 // ubiquitin carboxyl-terminal hydrolase L5 // 1q32 // 51377 /// NM_	UCHL5	NM_015984	2.73121e-05	9.00059e-06	2.3631	2.3631	Malignant up vs Normal Epithelia
3430926	NM_003362 // UNG // uracil-DNA glycosylase // 12q23-q24.1 // 7374 /// ENST00000242576 /	UNG	NM_003362	0.00266952	0.000683125	2.242	2.242	Malignant up vs Normal Epithelia
2491661	NM_003761 // VAMP8 // vesicle-associated membrane protein 8 (endobrevin) // 2p12-p11.2	VAMP8	NM_003761	8.71255e-05	3.40573e-05	9.80455	9.80455	Malignant up vs Normal Epithelia
3886938	ENST00000342873 // WFDC2 // WAP four-disulfide core domain 2 // 20q12-q13.2 // 10406 //	WFDC2	ENST00000342873	1.20519e-05	4.98872e-06	7.1091	7.1091	Malignant up vs Normal Epithelia
2753732	NM_024949 // WWC2 // WW and C2 domain containing 2 // 4q35.1 // 80014 /// ENST000004037	WWC2	NM_024949	0.000188676	5.58965e-05	0.409371	-2.44277	Malignant down vs Normal Epithelia
2954678	NM_020750 // XPO5 // exportin 5 // 6p21.1 // 57510 /// ENST00000265351 // XPO5 // expor	XPO5	NM_020750	0.00250181	0.000623181	2.36325	2.36325	Malignant up vs Normal Epithelia
2370123	NM_004736 // XPR1 // xenotropic and polytropic retrovirus receptor 1 // 1q25.1 // 9213	XPR1	NM_004736	7.00217e-05	1.61381e-05	5.76469	5.76469	Malignant up vs Normal Epithelia
3104013	ENST00000521891 // ZFHX4 // zinc finger homeobox 4 // 8q21.11 // 79776 /// NM_024721 //	ZFHX4	ENST00000521891	5.64169e-05	6.58147e-05	0.566959	-1.7638	Malignant down vs Normal Epithelia
3910260	ENST00000371471 // ZNF217 // zinc finger protein 217 // 20q13.2 // 7764 /// NM_006526 /	ZNF217	ENST00000371471	9.0693e-05	1.98089e-05	3.18417	3.18417	Malignant up vs Normal Epithelia
3673921	NM_001201407 // ZNF778 // zinc finger protein 778 // 16q24.3 // 197320 /// NM_182531 //	ZNF778	NM_001201407	0.00207356	0.000610648	0.776473	-1.28787	Malignant down vs Normal Epithelia
3016211	NM_006349 // ZNHIT1 // zinc finger, HIT-type containing 1 // 7q22.1 // 10467 /// ENST00	ZNHIT1	NM_006349	0.00121877	0.000301757	1.72885	1.72885	Malignant up vs Normal Epithelia
